# Supplementary material for: Mask adherence and rate of COVID-19 across the United States
Source: PLoS One. 2021 Apr 14;16(4):e0249891. doi: 10.1371/journal.pone.0249891 (PMC8046247; doi:10.1371/journal.pone.0249891)
Supplement: S1 File — (CSV) [file pone.0249891.s001.csv]

StateID	State	adh_AUGavg	adh_JULavg	adh_JUNEavg	adh_MAYavg	adh_APRavg	Pop_2019	Hispanic	NHBlack	NHWhite	Age	PopDensity	DistancePolicy	tot_Cases_Jul	DistanceNone	DistanceStrict	DistCat	tot_cases_Apr	tot_cases_May	tot_cases_Jun	tot_cases_Aug	tot_cases_Sep	newCases_May	newCases_Jun	newCases_Jul	newCases_Aug	newCases_Sep	case_rate_May	case_rate_Jun	case_rate_Jul	case_rate_Aug	case_rate_Sep	EndStayHome	NoStayHomePolicy	NoHomeMay	MaskPolStart	MaskJunPol	MaskJulPol	MaskAugPol	MaskSepPol	MaskPolStop	tot_cases_Oct	newCases_Oct	case_rate_Oct	AdhSEPavg	Wk_case_rate_Sep	Wk_case_rate_Oct	Wk_case_rate_Aug	Wk_case_rate_Jul
1	Alabama	65.35483871	62.67741935	27.6	30.13	24.67	4903185	4.1	26.7	65.5	39.3	94.4	Recommen	87867	0	1	3	7306	18245	38064	126058	154701	10939	19819	49803	38191	28643	223.099883035211	404.206653430372	1015.72753220611	778.901877045227	584.171309057276	4/30/2020	0	1	7/16/2020	0	1	1	1	0	192285	37584	766.522168753575	59.83	265.532413207853	348.419167615262	354.04630774783	461.694332820958
2	Alaska	56.83870968	57.4516129	46.03	42.42	33.3	731545	7	2.9	60.6	34.9	1.2	Recommen	2990	0	1	3	355	460	940	5263	7824	105	480	2050	2273	2561	14.3531840146539	65.6145554955608	280.228830762291	310.712259669603	350.08099296694	4/24/2020	0	1	4/24/2020	1	1	1	1		15274	7450	1018.39258008735	52.33	159.127724075882	462.905718221522	141.232845304365	127.376741255587
3	Arizona	87.25806452	83.12903226	21.77	17.55	14.9	7278717	31.4	4.1	54.7	38	63	Recommen	174010	0	1	3	7648	19936	79215	201835	218507	12288	59279	94795	27825	16672	168.820961166645	814.415507568161	1302.35864370053	382.278909868319	229.051356166203	5/16/2020	0	0	0	0	0	0	0	0	245946	27439	376.97577746188	67.97	104.11425280282	171.352626119036	173.763140849236	591.98120168206
4	Arkansas	59	58.25806452	36.9	38.19	27.57	3017804	7.4	15.2	72.3	38.1	56	None	42511	1	0	1	3255	7253	20777	61224	83697	3998	13524	21734	18713	22473	132.480439418862	448.14043589312	720.19256386432	620.086659040812	744.680569049547	0	1	1	7/20/2020	0	1	1	1	0	112190	28493	944.163371776298	60.2	338.491167749794	429.165168989226	281.857572291278	327.360256301964
5	California	74.61290323	74.29032258	48.7	45.23	38.07	39512223	39.1	5.5	37	36.7	251.3	Recommen	493588	0	1	3	48917	110583	222917	704085	810625	61666	112334	270671	210497	106540	156.06816149018	284.301898174648	685.031059882406	532.738945110732	269.638081360292	0	0	0	6/18/2020	1	1	1	1	0	922005	111380	281.887455433727	72.47	122.562764254678	128.130661560785	242.154065959424	311.377754492003
6	Colorado	61.70967742	61.12903226	48	45.71	31.1	5758736	21.5	3.9	68.2	36.9	52	Recommen	46809	0	1	3	15182	26378	32715	57424	70536	11196	6337	14094	10615	13112	194.41766387624	110.041509108943	244.741207098224	184.328644341397	227.688853942949	4/27/2020	0	1	7/16/2020	0	1	1	1	0	107350	36814	639.272229183626	63.57	103.494933610431	290.578285992557	83.7857474279078	111.246003226466
7	Connecticut	73.35483871	78.5483871	55.4	47.68	22.97	3565287	16.1	9.9	66.7	41.1	738.1	None	49810	1	0	1	27700	42201	46514	52879	57550	14501	4313	3296	3069	4671	406.727424748695	120.972028338813	92.446975516978	86.0800266570405	131.013295703824	0	1	1	4/20/2020	1	1	1	1	0	71207	13657	383.054716212187	71.37	59.5514980471928	174.115780096449	39.1272848441093	42.0213525077173
8	Delaware	68.41935484	65.74193548	39.83	36.39	25.47	973764	9.3	21.5	62.2	41.1	460.8	Recommen	14877	0	1	3	4734	9606	11510	17535	20613	4872	1904	3367	2658	3078	500.326567833685	195.52992306144	345.771665413796	272.961415702367	316.093016377685	6/1/2020	0	0	4/28/2020	1	1	1	1	0	25126	4513	463.45931868502	70.9	143.678643808039	210.663326675009	124.073370773803	157.168938824453
9	District of Columbia	71.77419355	69.38709677	39.87	36.39	25.63	705749	11	45.3	36.5	33.9	10298	Recommen	12126	0	1	3	4323	8801	10327	13992	15326	4478	1526	1799	1866	1334	634.503201563162	216.22418168499	254.906489417626	264.399949557137	189.019042180719	5/29/2020	0	0	4/17/2020	1	1	1	1	0	17266	1940	274.885263741075	72.33	85.9177464457812	124.947847155034	120.181795253244	115.866586098921
10	Florida	71.64516129	66.90322581	45.1	43.45	35.03	21477737	25.6	15.4	53.8	42.2	353.4	Baseline	465030	0	0	2	33690	54764	149781	616629	698051	21074	95017	315249	151599	81422	98.1202069845627	442.397632488004	1467.79430253755	705.842519628581	379.099529899263	5/18/2020	0	0	0	0	0	0	0	0	791997	93946	437.411073615437	65.93	172.317968136028	198.823215279744	320.837508922082	667.179228426161
11	Georgia	59.96774194	57.61290323	34.77	32.13	24.6	10617423	9.6	31.1	52.6	36.8	168.4	Baseline	186352	0	0	2	26095	47009	81291	270471	318026	20914	34282	105061	84119	47555	196.978117948206	322.884375992178	989.515064060271	792.273228635611	447.895878312468	5/1/2020	0	1	0	0	0	0	0	0	360790	42764	402.771934395003	58.27	203.589035596576	183.078151997729	360.124194834369	449.779574572851
12	Hawaii	77.58064516	78.09677419	46.4	42.52	34.1	1415872	10.5	16	21.8	39.3	222.9	Recommen	1989	0	1	3	562	607	842	7835	12589	45	235	1147	5846	4754	3.17825340143742	16.5975455408399	81.0101478099715	412.890430773403	335.764814898522	0	0	1	4/16/2020	1	1	1	1	0	14995	2406	169.930615196854	73.77	152.620370408419	77.2411887258427	187.677468533365	36.822794459078
13	Idaho	41.06451613	44.35483871	34	28.03	20.8	1787065	12.4	.6	82	36.8	19.8	Recommen	20721	0	1	3	2015	2839	6117	32088	42048	824	3278	14604	11367	9960	46.1091230593179	183.42925411219	817.205865483348	636.070875989402	557.338429212144	5/1/2020	0	1	0	0	0	0	0	0	64608	22560	1262.40511676968	42.6	253.335649641884	573.82050762258	289.123125449728	371.45721158334
14	Illinois	61.51612903	65.64516129	32.4	30.87	21.63	12671821	17.2	14	61.2	38.3	89	Recommen	180118	0	1	3	52918	120260	144238	236725	295763	67342	23978	35880	56607	59038	531.431117911151	189.223001177179	283.147939037333	446.715590442763	465.899889210872	5/29/2020	0	0	5/1/2020	1	1	1	1	0	416599	120836	953.580389116923	64.63	211.772676914033	433.445631416783	203.052541110347	128.703608653333
15	Indiana	61.90322581	52.70967742	19.63	23.71	22.67	6732219	6.9	9.2	79.2	37.8	181	Recommen	66154	0	1	3	17835	34574	45594	94196	120019	16739	11020	20560	28042	25823	248.640158616349	163.690456296802	305.397076357736	416.534280896091	383.573380485691	5/18/2020	0	0	7/27/2020	0	1	1	1	0	179358	59339	881.418147567689	59.23	174.351536584405	400.644612530768	189.333764043678	138.81685288988
16	Iowa	48.61290323	50.48387097	30.5	24.61	21.63	3155070	5.9	3.3	85.9	38.1	57	None	44582	1	0	1	7145	19552	28947	64823	88830	12407	9395	15635	20241	24007	393.240086590789	297.774692796039	495.551604243329	641.538856507146	760.902293768443	0	1	1	0	0	0	0	0	0	127966	39136	1240.41621897454	48.1	345.864678985656	563.825554079336	291.608571139612	225.250729201513
17	Kansas	49.58064516	50.83870968	30.5	24.61	25	2913314	11.9	5.5	75.9	37.1	36	Recommen	27812	0	1	3	4238	9719	14443	42612	59749	5481	4724	13369	14800	17137	188.136259943144	162.15210581489	458.893205469785	508.012524568241	588.230448211212	5/4/2020	0	1	7/3/2020	0	1	1	1	0	85181	25432	872.95773816348	55.37	267.377476459642	396.798971892491	230.914783894655	208.587820668084
18	Kentucky	70.48387097	73.61290323	36.87	25.52	17.2	4467673	3.5	8	84.6	39.1	114	None	30151	1	0	1	4708	9704	15624	48396	68840	4996	5920	14527	18245	20444	111.825552138664	132.507459699938	325.158085652195	408.378142267798	457.598396301609	0	1	1	5/11/2020	1	1	1	1	0	107219	38379	859.037803348634	63.3	207.999271046186	390.471728794833	185.626428303545	147.799129841907
19	Louisiana	58.06451613	56.87096774	36.9	38.19	27.63	4648794	5.2	32.1	58.5	37.3	108	Recommen	116280	0	1	3	28044	39916	58095	148894	167458	11872	18179	58185	32614	18564	255.378061492938	391.047656661061	1251.61493497023	701.558296624888	399.329374457117	5/15/2020	0	0	7/11/2020	0	1	1	1	0	186649	19191	412.816743439266	57.53	181.513352025962	187.643974290576	318.890134829495	568.915879531923
20	Maine	65.03225806	70.96774194	55.4	47.68	22.97	1344212	1.6	1.2	93.4	45.1	44	Recommen	3937	0	1	3	1123	2349	3294	4548	5431	1226	945	643	611	883	91.2058514579546	70.3014107893695	47.8347165476874	45.4541396743966	65.6890430973686	5/31/2020	0	0	5/1/2020	1	1	1	1	0	6668	1237	92.0241747581483	61.1	29.8586559533493	41.8291703446128	20.6609725792712	21.7430529762216
21	Maryland	73.41935484	71.09677419	39.87	36.35	23.87	6045680	10.1	29.4	50.7	38.8	627	Recommen	89365	0	1	3	23472	53327	67918	108863	125510	29855	14591	21447	19498	16647	493.823688981223	241.345886649641	354.749176271321	322.511280782311	275.353640946924	5/15/2020	0	0	4/18/2020	1	1	1	1	0	146145	20635	341.318098212277	71.9	125.160745884965	155.14459009649	146.596036719232	161.249625577873
22	Massachusetts	74.64516129	79.64516129	55.4	47.68	23.1	6892503	11.8	7	71.5	39.5	894	Recommen	117612	0	1	3	62205	96965	108882	128202	139649	34760	11917	8730	10590	11447	504.316066311469	172.898002365759	126.659357275579	153.645199719173	166.078999167646	5/18/2020	0	0	5/6/2020	1	1	1	1	0	164417	24768	359.346960023086	71.7	75.490454167112	163.339527283221	69.8387271450787	57.5724351252632
23	Michigan	73.93548387	74.64516129	37.4	37.42	30.23	9986857	5.1	13.6	75	39.8	178	Recommen	90574	0	1	3	41379	57397	70728	113025	138014	16018	13331	19846	22451	24989	160.390801630583	133.485439913679	198.721179245883	224.805461818468	250.218862651182	6/1/2020	0	0	4/27/2020	1	1	1	1	0	197406	59392	594.701616334348	65.03	113.735846659628	270.318916515613	102.184300826576	90.3278087481286
24	Minnesota	57.70967742	59.32258065	30.5	24.61	21.7	5639632	5.3	6.4	79.9	38.2	72	Recommen	55188	0	1	3	5136	25208	36716	75864	99134	20072	11508	18472	20676	23270	355.909747302661	204.055867475041	327.539101842106	366.61966596402	412.615574916945	5/18/2020	0	0	7/24/2020	0	1	1	1	0	148472	49338	874.844316083035	61.83	187.552534053157	397.656507310471	166.645302710918	148.88140992823
25	Mississippi	53.03225806	42.48387097	30.77	27.84	18.03	2976149	2.9	37.9	56.6	37.7	64	Recommen	59881	0	1	3	7212	15752	27900	83584	98886	8540	12148	31981	23703	15302	286.947998907313	408.178488375414	1074.57657529915	796.431899074945	514.154365255234	4/27/2020	0	1	8/5/2020	0	0	1	1	0	120500	21614	726.240520887899	60.97	233.70652966147	330.109327676318	362.014499579521	488.443897863251
26	Missouri	47.42857143	59.74193548	34.67	26.23	21.83	6137428	4.2	11.4	79.4	38.8	90	Baseline	50323	0	0	2	7562	13147	21551	84697	126113	5585	8404	28772	34374	41416	90.9990308643947	136.930323255931	468.795723550647	560.071743407825	674.810360300764	5/4/2020	0	1	0	0	0	0	0	0	185535	59422	968.190584068766	51.57	306.731981954893	440.086629122166	254.578065185375	213.088965250294
27	Montana	52.8	57.61290323	34	28.03	21	1068778	3.7	.4	86.3	40.1	7	Recommen	3965	0	1	3	453	515	1018	7493	13393	62	503	2947	3528	5900	5.80101761076669	47.0630944873491	275.735466111765	330.096615012659	552.032321024572	4/26/2020	0	1	0	0	0	0	0	0	32801	19408	1815.90564177032	51.63	250.923782283896	825.411655350146	150.043915914845	125.334302778075
28	Nebraska	46.2	48.51612903	31.03	24.61	21.67	1934408	10.9	4.5	79	36.7	25	None	26211	1	0	1	4281	14101	19177	34287	45564	9820	5076	7034	8076	11277	507.648851741721	262.405862672197	363.625460606036	417.492069925269	582.969053064297	0	1	0	0	0	0	0	0	0	70732	25168	1301.06988804844	50.43	264.985933211044	591.39540365838	189.769122693304	165.284300275471
29	Nevada	66.4	69.4	34	28.03	21.27	3080156	28.8	8.9	48.8	38.2	29	Recommen	48312	0	1	3	5007	8610	18684	69484	80085	3603	10074	29628	21172	10601	116.974594793251	327.061356632586	961.899332371477	687.367782670748	344.170879656745	5/9/2020	0	1	6/26/2020	1	1	1	1	0	100763	20678	671.329633953605	66.73	156.441308934884	305.149833615275	312.439901213976	437.226969259762
30	New Hampshire	67	72.6	54.73	47.52	23.1	1359711	3.8	1.2	90.3	43.1	147	Recommen	6583	0	1	3	2146	4651	5782	7275	8266	2505	1131	801	692	991	184.230325414739	83.179440336954	58.909577108665	50.8931677393211	72.8831347249526	6/16/2020	0	0	0	0	0	0	0	0	11084	2818	207.249922961571	63.23	33.1286976022512	94.2045104370775	23.1332580633278	26.7770805039386
31	New Jersey	67.8	70.8	50.6	50.03	37.2	8882190	20.4	12.8	54.8	40	1195.5	Recommen	181660	0	1	3	118652	160445	171667	191960	205275	41793	11222	9993	10300	13315	470.525850043739	126.342715028613	112.506037362407	115.96239215779	149.906723454463	6/9/2020	0	0	4/8/2020	1	1	1	1	0	237886	32611	367.150443753173	68.47	68.1394197520288	166.886565342352	52.7101782535409	51.1391078920033
32	New Mexico	69.6	72	34	28.03	21	2096829	20.4	1.8	37.4	38.1	17	Recommen	20600	0	1	3	3411	7689	12147	25352	29435	4278	4458	8453	4752	4083	204.022359477096	212.606750478938	403.132539658694	226.627922448612	194.722602558435	0	0	0	5/15/2020	1	1	1	1	0	46490	17055	813.371047424468	70.37	88.5102738901976	369.714112465667	103.012692022096	183.242063481225
33	New York	69.6	80.6	56.43	46.16	36.17	19453561	19.2	14.3	55.1	39	421	Recommen	189866	0	1	3	136894	167467	178275	200519	214608	30573	10808	11591	10653	14089	157.158887259767	55.5579515750355	59.5829216049442	54.7611822843129	72.4237583031713	0	0	0	4/17/2020	1	1	1	1	0	244271	29663	152.481080456169	71.67	32.9198901378051	69.3095820255316	24.8914464928695	27.0831461840655
34	North Carolina	56	53.2	37.3	31.39	27.03	10488084	9.4	21.2	63	38.9	196	Recommen	122148	0	1	3	10509	28589	64670	167313	210632	18080	36081	57478	45165	43319	172.38610979851	344.018983829649	548.031461227809	430.63156244744	413.030635528854	5/22/2020	0	0	6/26/2020	1	1	1	1	0	274635	64003	610.244921760733	61.2	187.741197967661	277.384055345788	195.741619294291	249.105209649004
35	North Dakota	37.2	36.8	30.5	24.61	21.3	762062	3.5	3	84.4	35.4	9.7	None	6602	1	0	1	1067	2577	3576	12000	22218	1510	999	3026	5398	10218	198.146607493878	131.091695951248	397.080552500978	708.341316060898	1340.83578501487	0	1	0	0	0	0	0	0	0	45043	22825	2995.16312321045	39.63	609.470811370394	1361.43778327748	321.973325482226	180.491160227717
36	Ohio	59.6	56.2	29	25.77	18.73	11689100	3.7	12.2	78.9	39.5	282.3	Recommen	91159	0	1	3	18027	35513	51789	123157	153987	17486	16276	39370	31998	30830	149.59235527115	139.240831201718	336.809506292187	273.742204275778	263.749989306277	5/20/2020	0	0	7/23/2020	0	1	1	1	0	215697	61710	527.927727541042	60.1	119.88635877558	239.967148882292	124.428274670808	153.095230132812
37	Oklahoma	51	48.8	36.9	38.19	27.87	3956971	10.6	7.2	65.6	36.7	58	None	39105	1	0	1	3618	6280	13217	64108	93442	2662	6937	25888	25003	29334	67.2736797919419	175.310862778625	654.237799569418	631.872207301999	741.324614206169	0	1	0	0	0	0	0	0	0	129191	35749	903.443568325368	50.5	336.965733730077	410.656167420622	287.214639682727	297.380817986099
38	Oregon	58.6	65	33	31.55	24.47	4181886	13.1	1.8	75.6	39.6	45	Recommen	18493	0	1	3	2510	4243	8656	26713	33509	1733	4413	9837	8220	6796	41.4406322888764	105.526549504219	235.228793898255	196.562029667954	162.510407983384	6/19/2020	0	0	7/1/2020	0	1	1	1	0	44921	11412	272.891226590108	60.93	73.8683672651743	124.041466631867	89.3463771217971	106.922179044662
39	Pennsylvania	60.36666667	66.36666667	51.57	51.2	32.2	12801989	7.3	10.7	76.4	40.8	287	Recommen	112936	0	1	3	45763	72282	87242	134025	158967	26519	14960	25694	21089	24942	207.147498720707	116.856841542357	200.703187606238	164.732214658207	194.829100384323	6/5/2020	0	0	7/1/2020	0	1	1	1	0	208027	49060	383.221700940377	63.43	88.5586819928741	174.191682245626	74.8782793900939	91.2287216391993
40	Rhode Island	73.63333333	77.83333333	55.2	45.8	22.3	1059361	15.4	5.4	72.1	40	1021	Recommen	19022	0	1	3	8621	14928	16813	21949	24748	6307	1885	2209	2927	2799	595.358900318211	177.937454748665	208.521929729337	276.29863663095	264.21588108303	5/9/2020	0	0	4/18/2020	1	1	1	1	0	32874	8126	767.066184237479	71.27	120.098127765014	348.666447380672	125.590289377705	94.7826953315167
41	South Carolina	71.2	58.53333333	29.43	27.23	17.87	5148714	5.7	26.8	63.6	39.7	173	Recommen	89016	0	1	3	6095	11861	36399	118992	147942	5766	24538	52617	29976	28950	111.989129712779	476.585026863019	1021.94450886182	582.203633761751	562.276327642203	5/4/2020	0	1	0	0	0	0	0	0	176612	28670	556.838076459481	60.9	255.580148928274	253.108216572491	264.63801534625	464.520231300829
42	South Dakota	33.66666667	33.8	30.5	24.6	21.47	884659	3.6	1.9	82.3	37.2	12	None	8764	1	0	1	2449	4993	6764	13509	22389	2544	1771	2000	4745	8880	287.56843032174	200.190129756211	226.075810001368	536.364859228245	1003.77659640607	0	1	0	0	0	0	0	0	0	45992	23603	2668.03367173114	37.5	456.262089275488	1212.74257805961	243.802208740111	102.761731818804
43	Tennessee	57.53333333	50.96666667	24.53	22.47	17.47	6829174	5.4	16.6	73.9	38.9	167	Recommen	105959	0	1	3	10735	23159	43509	154933	196139	12424	20350	62450	48974	41206	181.925369012416	297.986257195965	914.459054638233	717.129187219421	603.381902408695	5/1/2020	0	0	0	0	0	0	0	0	260672	64533	944.96054720527	55	274.264501094862	429.527521456941	325.967812372464	415.663206653742
44	Texas	69.13333333	66	42.47	43.77	32.4	28995881	39.4	11.8	41.9	34.9	106.86	None	420946	1	0	1	28087	64287	159986	612969	748967	36200	95699	260960	192023	135998	124.845318547141	330.043429271902	899.989898565248	662.242337109881	469.025238446799	0	1	0	7/3/2020	0	1	1	1	0	900596	151629	522.932895192941	67.93	213.19329020309	237.696770542246	301.019244140855	409.086317529658
45	Utah	54.4	57.7	34	27.93	21.23	3205958	14	1.2	78.3	31	37.23	None	40797	1	0	1	4753	9944	22746	52792	73042	5191	12802	18051	11995	20250	161.917280263809	399.319017903541	563.045429790409	374.147134803388	631.636471843986	0	1	0	4/10/2020	1	1	1	1		114656	41614	1298.02074762052	54.3	287.107487201812	590.009430736602	170.066879456085	255.929740813822
46	Vermont	72.53333333	76.6	55.2	45.8	21.63	623989	1.9	1.2	92.8	43.1	65.13	Recommen	1414	0	1	3	866	981	1208	1629	1755	115	227	206	215	126	18.4298120639947	36.3788464219722	33.0134024798514	34.4557355979032	20.1926636527246	5/15/2020	0	0	8/1/2020	0	0	1	1	0	2157	402	64.424212606312	69.37	9.1784834785112	29.2837330028691	15.6616979990469	15.0060920362961
47	Virginia	79.43333333	77.13333333	49.7	40.57	25.03	8535519	9.3	18.8	61.7	38.3	199.13	Baseline	90801	0	0	2	16901	45398	62787	121615	148721	28497	17389	28014	30814	27106	333.86370530017	203.725163051011	328.204998430675	361.009096224846	317.567098145994	5/29/2020	0	0	5/29/2020	1	1	1	1	0	182393	33672	394.492707473324	64.8	144.348680975452	179.314867033329	164.095043738566	149.184090195762
48	Washington	62.93333333	63.6	42.8	35.4	22.53	7614893	12.7	3.5	68.6	37.7	105.69	Recommen	55803	0	1	3	14327	21702	32824	74635	87522	7375	11122	22979	18832	12887	96.8496865287536	146.055893365803	301.763924982268	247.304853791117	169.234157328278	6/1/2020	0	0	6/26/2020	1	1	1	1	0	107501	19979	262.367442326504	66.7	76.9246169673989	119.257928330229	112.41129717778	137.165420446486
49	West Virginia	63.06666667	60.4	39.87	36.3	22.57	1792147	1.3	3.9	92	42.8	74.53	Recommen	6642	0	1	3	1125	2010	2905	10250	15848	885	895	3737	3608	5598	49.3821098380881	49.9400997797614	208.520841203316	201.322770955731	312.36276934872	5/4/2020	0	1	7/7/2020	0	1	1	1	0	24460	8612	480.540937769056	58.4	141.983076976691	218.427698985934	91.5103504344231	94.782200546962
50	Wisconsin	59.66666667	60.43333333	31.07	29.57	22.47	5822434	6.9	6.3	81.2	39.6	88.76	Recommen	56934	0	1	3	6854	18403	31662	80568	129123	11549	13259	25272	23634	48555	198.353472104622	227.722632837057	434.045280719369	405.912716228299	833.92959027101	5/13/2020	0	0	8/1/2020	0	0	1	1	0	237870	108747	1867.72404805276	59.33	379.058904668641	848.965476387616	184.505780103772	197.293309417895
51	Wyoming	34.76666667	36.63333333	34	27.93	20.83	578759	10	.9		38.5	5.91	None	2726	1	0	1	559	903	1487	3842	5948	344	584	1239	1116	2106	59.4375206260291	100.905558272096	214.07874434782	192.826375054211	363.882030344237	0	1	0	0	0	0	0	0	0	13298	7350	1269.9586529108	31.6	165.400922883744	577.253933141271	87.6483522973685	97.3085201581
[truncated: 18 more columns]
